# Supplementary material for: Carbon intensity of global crude oil trading and market policy implications
Source: Nat Commun. 2023 Sep 25;14:5975. doi: 10.1038/s41467-023-41701-z (PMC10520038; doi:10.1038/s41467-023-41701-z)
Supplement: Supplementary file 4 — Source Data [file 41467_2023_41701_MOESM4_ESM.xlsx]

## Sheet: Fig 3 Blend UCI Vol Data
Blend Country	Blend	Blend Bool (group)	Upstream CI (kg CO2e/bbl)	Avg. Country Vol Rank	5th percential Upstream CI (kg CO2e/bbl)	95th percential Upstream CI (kg CO2e/bbl)	Volume (million barrels/day)
Russian Federation	ESPO	1	51.3955	1	49.2735	52.4553	1.33274
Russian Federation	Domestic Oil Russia-1	1	52.035	1	51.2076	52.9616	1.63031
Russian Federation	Urals-1	1	46.8432	1	46.3963	47.1818	3.50833
Russian Federation	Country Aggregate	0	48.552	1	47.1651	50.3563	11.2363
Saudi Arabia	Arab Medium	1	5.78112	2	4.64225	6.40569	1.25791
Saudi Arabia	Arab Heavy	1	3.3948	2	3.30525	3.51771	1.79503
Saudi Arabia	Arab Light	1	8.02232	2	7.84648	8.30926	5.64882
Saudi Arabia	Country Aggregate	0	7.35988	2	7.02742	7.69963	9.67641
United States	Bakken	1	58.6231	3	58.5649	58.7702	1.01835
United States	Eagle Ford	1	45.3707	3	44.6201	46.3757	1.23481
United States	WTI	1	52.9536	3	51.9732	54.6048	2.43724
United States	Country Aggregate	0	55.6569	3	52.1698	61.0427	8.74243
Canada	Cold Lake Blend	1	47.2409	4	34.7726	56.0688	0.298433
Canada	Oil Sands Synthetic-1	1	144.519	4	105.173	170.698	0.574207
Canada	WCS	1	50.4082	4	47.9349	57.1608	0.980618
Canada	Country Aggregate	0	68.3573	4	45.155	96.5106	3.49896
China	Peng Lai	1	30.3504	5	21.2959	47.3267	0.426179
China	Domestic Oil China-1	1	24.5353	5	24.1623	24.8239	0.630182
China	Daqing	1	28.6983	5	27.8588	29.3143	0.811583
China	Country Aggregate	0	28.094	5	24.3525	35.1644	3.24522
Iraq	Basrah Heavy	1	45.5113	6	39.2453	51.5498	0.344925
Iraq	Kirkuk Blend	1	71.2735	6	67.3958	72.3451	0.42692
Iraq	Basrah Light	1	71.612	6	70.8772	72.0108	2.27806
Iraq	Country Aggregate	0	68.6959	6	66.538	70.2077	3.11679
Venezuela	Other Oil Venezuela-1	1	83.11	7	62.6398	107.372	0.367192
Venezuela	Mesa-30	1	86.8644	7	82.3715	89.6396	0.542625
Venezuela	Merey	1	116.207	7	104.107	128.867	1.06908
Venezuela	Country Aggregate	0	96.1703	7	81.6058	113.505	2.97105
United Arab Emirates	Upper Zakum	1	13.4776	8	12.8902	14.2274	0.582836
United Arab Emirates	Das	1	23.4666	8	11.5865	26.9289	0.592617
United Arab Emirates	Murban	1	28.2774	8	25.2755	38.5384	1.33799
United Arab Emirates	Country Aggregate	0	23.6167	8	19.2377	29.3552	2.60403
Kuwait	Kuwait Export	1	13.0378	9	12.8261	13.1777	2.49482
Kuwait	Country Aggregate	0	13.1706	9	12.8922	13.4792	2.54977
Iran	Domestic Oil Iran-2	1	161.451	10	102.299	214.285	0.407994
Iran	Domestic Oil Iran-1	1	41.5288	10	29.5591	75.0227	0.528711
Iran	Iran Heavy	1	69.1748	10	62.487	77.6472	0.825172
Iran	Country Aggregate	0	81.2123	10	60.8504	112.92	2.53225
Brazil	Lula	1	32.6356	11	16.8461	50.0443	0.20986
Brazil	Domestic Oil Brazil	1	20.427	11	16.4711	24.4778	0.705791
Brazil	Marlim	1	22.1181	11	19.8811	23.9752	0.907201
Brazil	Country Aggregate	0	25.6543	11	20.5651	31.2946	2.21884
Mexico	Olmeca	1	51.0213	12	49.728	54.9199	0.10498
Mexico	Isthmus	1	47.2561	12	43.3291	49.1229	0.722154
Mexico	Maya	1	36.7933	12	35.3707	38.8855	1.37821
Mexico	Country Aggregate	0	40.8967	12	38.7463	43.0278	2.20534
Nigeria	Agbami-Ekoli	1	38.0241	13	32.7905	44.8514	0.213565
Nigeria	Forcados	1	72.6975	13	56.3586	90.0249	0.342886
Nigeria	Bonny Light	1	69.3592	13	58.4023	84.4018	0.559296
Nigeria	Country Aggregate	0	69.2837	13	55.749	85.5158	1.79919
Norway	Statfjord Blend	1	19.3337	14	18.8805	22.0628	0.245792
Norway	Gullfaks Blend	1	31.3032	14	17.751	42.4229	0.313151
Norway	Ekofisk	1	11.3847	14	8.93704	16.0602	0.529537
Norway	Country Aggregate	0	19.4791	14	13.915	26.2387	1.59499
Angola	Dalia Blend	1	45.0313	15	43.634	46.8515	0.283647
Angola	Girassol	1	50.0829	15	48.5482	51.2254	0.386768
Angola	Cabinda Blend	1	53.2998	15	52.8099	54.1325	0.433733
Angola	Country Aggregate	0	50.3831	15	48.7916	51.9106	1.5503

## Sheet: Fig 4 Blend UCI and MCI Data
Blend Country	Blend	Midstream CI (kg CO2e/bbl)	Upstream CI (kg CO2e/bbl)
Saudi Arabia	Arab Light	5.0474	8.02232
Russian Federation	Urals-1	3.37779	46.8432
Kuwait	Kuwait Export	3.50955	13.0378
United States	West Texas Intermediate	10.44	52.9536
Iraq	Basrah Light	7.56226	71.612
Saudi Arabia	Arab Heavy	4.54441	3.3948
Russian Federation	Domestic Oil Russia-1	2.21924	52.035
Mexico	Maya	6.83878	36.7933
United Arab Emirates	Murban	2.61089	28.2774
Russian Federation	ESPO	4.29125	51.3955
Russian Federation	Urals-2	3.01366	45.9481
Saudi Arabia	Arab Medium	7.21479	5.78112
United States	Eagle Ford	5.16941	45.3707
Venezuela	Merey	10.4574	116.207
United States	Bakken	16.7324	58.6231
Oman	Oman Blend	5.17638	51.4714
Russian Federation	Urals-3	5.01012	46.2071
Canada	Western Canadian Select	12.5665	50.4082
Russian Federation	Domestic Oil Russia-2	2.5416	52.7886
Brazil	Marlim	4.19644	22.1181

## Sheet: Fig 5 P2C Country CI
Producer Country	Consumer Country	Volume (bbl/day)	Volume weighted transportation CI (kg CO2e/bbl)
Azerbaijan	Thailand	15397.6	5.90565
Oman	Thailand	24860	5.34702
Angola	Thailand	5285.84	7.0254
Nigeria	Thailand	10902.7	8.09418
Kuwait	Thailand	10114.9	4.20206
United Arab Emirates	Thailand	316401	3.57432
Saudi Arabia	Thailand	168124	5.71808
Russian Federation	Thailand	40562.7	6.03433
Algeria	United Kingdom	162977	2.61055
Norway	United Kingdom	386761	1.03335
Angola	United Kingdom	21788.5	6.98741
Nigeria	United Kingdom	143366	4.72104
Venezuela	United Kingdom	18435.8	12.2362
Canada	United Kingdom	10856	9.68606
Saudi Arabia	United Kingdom	32375.7	3.97802
Russian Federation	United Kingdom	27209.1	5.255
Kazakhstan	Nether-lands	91762.6	8.86959
Colombia	Nether-lands	30872.2	9.94905
Norway	Nether-lands	150555	0.534917
Angola	Nether-lands	17394.4	6.83413
Nigeria	Nether-lands	113728	3.42798
Kuwait	Nether-lands	43828.7	6.65936
Venezuela	Nether-lands	22147.9	14.566
Mexico	Nether-lands	12384.9	11.8775
Iraq	Nether-lands	64382	6.2444
Saudi Arabia	Nether-lands	102582	7.73359
Russian Federation	Nether-lands	324704	2.94733
Azerbaijan	Spain	7670.19	3.78615
Algeria	Spain	71507.4	2.2504
Kazakhstan	Spain	56220.1	11.2766
Colombia	Spain	68208.5	4.79582
Norway	Spain	16848.5	2.85561
Angola	Spain	147499	3.60544
Nigeria	Spain	179351	2.96489
Venezuela	Spain	56778.4	6.44517
Brazil	Spain	21365.1	3.7085
Mexico	Spain	163132	6.84838
Iraq	Spain	50536.5	6.97193
Saudi Arabia	Spain	35139.7	4.37533
Russian Federation	Spain	144696	4.59576
Mexico	Mexico	1.06352e+06	10.9971
Azerbaijan	Italy	201967	6.20745
Algeria	Italy	21944.3	1.63435
Kazakhstan	Italy	84471.7	5.42995
Colombia	Italy	14987.4	4.96835
Norway	Italy	7833.68	3.75673
Angola	Italy	70151.8	2.73203
Nigeria	Italy	29736.9	3.39821
United Arab Emirates	Italy	8140.93	2.92924
Venezuela	Italy	7991.45	13.0089
Mexico	Italy	6008.97	12.5063
Iraq	Italy	152915	4.78102
Iran	Italy	3356.96	4.48601
Saudi Arabia	Italy	157058	2.94712
Russian Federation	Italy	309116	4.39218
Azerbaijan	Canada	16472.3	12.069
Algeria	Canada	38753.6	4.84837
Colombia	Canada	5703.42	9.80316
Norway	Canada	26122.9	7.47899
Angola	Canada	29873.4	7.6593
Nigeria	Canada	53525.8	6.54429
Venezuela	Canada	1845.7	8.82707
Brazil	Canada	7923.36	14.9275
Mexico	Canada	993.902	14.9794
Canada	Canada	912761	8.67965
Saudi Arabia	Canada	85647.3	6.65263
United States	Canada	377060	12.0687
Azerbaijan	Germany	79836.5	5.79926
Algeria	Germany	74888.6	2.72176
Kazakhstan	Germany	154136	6.59088
Colombia	Germany	3036.88	10.1363
Norway	Germany	257255	0.979002
Angola	Germany	7988.79	9.61025
Nigeria	Germany	102426	4.57461
Brazil	Germany	39577.2	8.21123
Mexico	Germany	11087.8	11.9501
Iraq	Germany	28544.6	6.55461
Saudi Arabia	Germany	70426	6.64512
Russian Federation	Germany	809448	3.85051
Iran	Iran	1.68704e+06	2.7158
Algeria	Brazil	937.712	6.4004
Angola	Brazil	12722.7	9.89142
Nigeria	Brazil	148150	8.46548
Brazil	Brazil	1.56274e+06	2.52253
Iraq	Brazil	8157.88	16.3224
Saudi Arabia	Brazil	73555.4	6.36816
Oman	South Korea	62322	5.40202
Kuwait	South Korea	386973	3.44766
United Arab Emirates	South Korea	223985	3.85303
Mexico	South Korea	14191.9	9.51946
Iraq	South Korea	362651	10.7876
Iran	South Korea	35971.6	1.93805
Saudi Arabia	South Korea	901344	5.35758
Russian Federation	South Korea	187655	3.69631
Saudi Arabia	Saudi Arabia	2.31361e+06	2.40555
Algeria	Japan	2020.98	11.4019
Kazakhstan	Japan	7284	19.8069
Oman	Japan	31709.3	5.63289
Angola	Japan	9185.35	7.97501
Kuwait	Japan	269204	3.71341
United Arab Emirates	Japan	810427	3.86072
Venezuela	Japan	4434.91	17.7817
Mexico	Japan	27493.7	14.096
Iraq	Japan	39408.4	11.4557
Iran	Japan	104894	3.34489
Saudi Arabia	Japan	1.11957e+06	4.19561
Russian Federation	Japan	287074	3.85085
Azerbaijan	India	1493.01	8.51882
Algeria	India	10841.9	8.02054
Kazakhstan	India	9035	17.0591
Colombia	India	13615	15.2453
Oman	India	8345.18	3.40231
Angola	India	143727	6.90464
Nigeria	India	368605	5.40082
Kuwait	India	214438	2.70294
United Arab Emirates	India	315111	1.9498
Venezuela	India	481429	15.2927
Brazil	India	85991.3	10.7837
Mexico	India	129684	4.97254
Iraq	India	654303	5.18081
Iran	India	203484	1.78996
Saudi Arabia	India	763934	3.60269
Russian Federation	Russian Federation	5.24662e+06	2.82848
Azerbaijan	China	3588.7	10.7235
Algeria	China	19168.8	11.1707
Kazakhstan	China	103500	13.9751
Colombia	China	190412	16.0537
Oman	China	653747	5.08602
Angola	China	616067	6.27225
Nigeria	China	11746.3	12.5119
Kuwait	China	272264	4.91913
United Arab Emirates	China	95215.7	4.65639
Venezuela	China	420209	7.76714
Brazil	China	199325	9.70442
Mexico	China	7779.96	14.4189
Iraq	China	591854	10.03
Iran	China	389358	2.06824
China	China	3.2357e+06	2.81955
Saudi Arabia	China	1.08572e+06	5.57524
Russian Federation	China	957309	3.95413
Azerbaijan	United States	13208	12.9906
Algeria	United States	2901.55	11.0335
Colombia	United States	364073	7.75476
Norway	United States	8807.65	10.2084
Angola	United States	111737	10.3089
Nigeria	United States	59317.1	8.64356
Kuwait	United States	194439	14.3243
Venezuela	United States	771489	4.1267
Brazil	United States	168936	9.13145
Mexico	United States	673699	3.23809
Iraq	United States	209862	17.3862
China	United States	6820.88	14.7073
Canada	United States	2.57088e+06	11.8212
Saudi Arabia	United States	1.04141e+06	13.1589
Russian Federation	United States	25764.5	14.8511
United States	United States	8.36537e+06	9.42524

## Sheet: Fig 6 P2C Region CI
Producer region	Consumer region	Pipeline CI (kg CO2e/bbl)	Shipping CI (kg CO2e/bbl)	Other CI (kg CO2e/bbl)
Middle East	East/SE Asia & Oceania	0.56	4.51	0.08
Middle East	South Asia	0.98	2.41	0.09
Middle East	Russia	0	0	0
Middle East	Middle East	1.28	0.59	0.18
Middle East	Eastern Europe & C.A.	1.6	2.21	0.03
Middle East	Western Europe	0.98	4.36	0.1
Middle East	Africa	0.57	4.1	0.1
Middle East	Latin America	0.94	6.33	0.09
Middle East	North America	1.18	12.27	0.08
Latin America	East/SE Asia & Oceania	1.59	8.62	0.46
Latin America	South Asia	1.04	11.31	0.29
Latin America	Russia	0	0	0
Latin America	Middle East	0	0	0
Latin America	Eastern Europe & C.A.	0.1	13.46	0.82
Latin America	Western Europe	0.6	6.9	0.36
Latin America	Africa	1.49	12.34	0
Latin America	Latin America	0.95	2.88	0.5
Latin America	North America	1.04	4.29	0.37
Africa	East/SE Asia & Oceania	0.56	6.4	0.35
Africa	South Asia	0.5	4.99	0.32
Africa	Russia	0	0	0
Africa	Middle East	0	0	0
Africa	Eastern Europe & C.A.	0.35	1.86	0.38
Africa	Western Europe	0.45	2.88	0.19
Africa	Africa	0.38	0.67	0.25
Africa	Latin America	0.23	9.42	0.76
Africa	North America	0.34	7.37	0.28
Russia	East/SE Asia & Oceania	2.15	1.88	0.35
Russia	South Asia	0	0	0
Russia	Russia	2.32	0.27	0.24
Russia	Middle East	2.55	1.86	0.8
Russia	Eastern Europe & C.A.	2.55	0.96	0.34
Russia	Western Europe	2.19	1.25	0.3
Russia	Africa	2.53	6.77	0
Russia	Latin America	0	0	0
Russia	North America	5.43	8.66	0.76

## Sheet: Fig 7a Map Raw Data
Country	Well-to-refinery gate CI (kg CO2e/bbl)
Saudi Arabia	8.84119
Bahrain	12.4798
Kuwait	13.2352
Pakistan	16.3333
Jordan	16.8671
Norway	20.3259
Azerbaijan	21.1936
United Arab Emirates	28.6404
Japan	29.2051
Philippines	30.6763
Brazil	31.1736
Taiwan	31.8199
Ireland	32.5846
South Korea	33.2818
Chile	34.1726
Denmark	35.0002
Thailand	35.318
Belgium	37.1773
Ecuador	38.1842
Sweden	39.9685
Vietnam	41.0505
Colombia	41.5574
United Kingdom	41.7344
Croatia	42.6409
Italy	42.8912
Republic of Serbia	43.8444
Netherlands	44.071
Romania	44.3735
Egypt	44.4978
Finland	45.2921
Argentina	45.3804
Germany	45.7983
Czech Republic	45.8246
Israel	46.0695
South Africa	46.3217
Poland	46.6069
China	46.8213
Qatar	46.8585
France	47.9129
Belarus	49.6764
Portugal	49.9349
Bosnia and Herzegovina	50.3625
Peru	50.4079
Hungary	50.7107
Lithuania	50.8043
Bulgaria	51.3093
Morocco	51.6224
New Zealand	51.6934
Russia	52.3448
Ukraine	52.3861
Mexico	53.5085
India	53.5097
Australia	54.6635
Switzerland	55.0654
Oman	55.1877
Slovakia	55.5794
Angola	55.8341
Greece	56.8709
Spain	56.8851
Libya	57.4904
Turkey	57.5424
Malaysia	57.8785
Sudan	58.7781
Austria	59.9392
Kazakhstan	60.8126
United States of America	62.1678
Trinidad and Tobago	66.4517
Ivory Coast	68.1163
Uruguay	69.4049
Iraq	72.0769
Turkmenistan	78.9363
Indonesia	81.3349
Canada	81.9355
Nigeria	83.491
Iran	86.393
Venezuela	89.6086
Cuba	94.0895
Algeria	98.5978
Syria	119.131
Uzbekistan	133.481
Yemen	165.334

## Sheet: Fig 7b Bar Charts Data
Country	Midstream emissions (million tonnes CO2e)	Refining volume (million bbl/day)	Volume-weighted average "well-to-refinery-gate" CI (kg CO2e/bbl)
United States	339.819	14.98	62.17
China	157.601	9.22	46.82
Russia	100.241	5.25	52.34
India	87.8113	4.5	53.51
Iran	53.1981	1.69	86.39
Canada	46.6876	1.56	81.94
Japan	32.2577	3.03	29.21
Germany	31.6179	1.89	45.8
South Korea	29.837	2.46	33.28
Spain	27.6326	1.33	56.89
Italy	21.438	1.37	42.89
Brazil	20.8999	1.84	31.17
Mexico	20.7711	1.06	53.51
France	18.4533	1.06	47.91
U.K.	17.7397	1.16	41.73
Netherlands	17.0017	1.06	44.07
Thailand	14.5844	1.13	35.32
Saudi Arabia	7.4661	2.31	8.84
United States	339.819	14.98	62.17
China	157.601	9.22	46.82
Russia	100.241	5.25	52.34
India	87.8113	4.5	53.51
Iran	53.1981	1.69	86.39
Canada	46.6876	1.56	81.94
Japan	32.2577	3.03	29.21
Germany	31.6179	1.89	45.8
South Korea	29.837	2.46	33.28
Spain	27.6326	1.33	56.89
Italy	21.438	1.37	42.89
Brazil	20.8999	1.84	31.17
Mexico	20.7711	1.06	53.51
France	18.4533	1.06	47.91
U.K.	17.7397	1.16	41.73
Netherlands	17.0017	1.06	44.07
Thailand	14.5844	1.13	35.32
Saudi Arabia	7.4661	2.31	8.84

## Sheet: Fig 8a Scenario Summary
Model	Scenario	Year	Marginal Carbon Benefit (million tonnes CO2e)	Oil Supply (EJ/yr)
IMAGE 3.0.1	SSP4-26	2050	236.03	38.9367
IMAGE 3.0.1	SSP2-26	2050	292.822	71.6897
IMAGE 3.0.1	SSP1-26	2050	282.682	95.1534
IMAGE 3.0.1	SSP1-19	2050	199.728	30.576
IEA	Sustainable Development	2050	293.044	72.9229
BP	Rapid	2050	293.331	78.1185
BP	Net zero	2050	257.012	45.0684
BP	BAU	2050	156.858	135.928
AIM/CGE 2.0	SSP4-26	2050	186.647	130.55
AIM/CGE 2.0	SSP2-26	2050	0	148.683
AIM/CGE 2.0	SSP2-19	2050	287.55	89.6503
AIM/CGE 2.0	SSP1-26	2050	218.31	123.798
AIM/CGE 2.0	SSP1-19	2050	292.573	70.7418

## Sheet: Fig 8b CI and Supply Curves
Model	Scenario	Year	CI (kg CO2e/bbl)	Oil Supply
IEA	Sustainable Development	2020	50.4648	208.86
IEA	Sustainable Development	2030	44.0061	192.107
IEA	Sustainable Development	2040	35.8914	147.431
IEA	Sustainable Development	2050	28.0029	102.755
AIM/CGE 2.0	SSP1-19	2020	50.4648	181.96
AIM/CGE 2.0	SSP1-19	2030	40.5747	146.989
AIM/CGE 2.0	SSP1-19	2040	33.7309	112.194
AIM/CGE 2.0	SSP1-19	2050	27.3387	83.693
AIM/CGE 2.0	SSP2-19	2020	50.4648	208.333
AIM/CGE 2.0	SSP2-19	2030	40.3991	160.221
AIM/CGE 2.0	SSP2-19	2040	33.8712	123.748
AIM/CGE 2.0	SSP2-19	2050	32.4874	116.209
AIM/CGE 2.0	SSP4-26	2020	50.4648	192.161
AIM/CGE 2.0	SSP4-26	2030	50.4648	192.789
AIM/CGE 2.0	SSP4-26	2040	45.5595	172.321
AIM/CGE 2.0	SSP4-26	2050	42.3198	160.009
BP	Net zero	2020	50.4648	220.4
BP	Net zero	2030	44.6236	205.51
BP	Net zero	2040	31.8547	129.56
BP	Net zero	2050	18.4857	67.014

## Sheet: Fig 8b Net Savings
Model	Scenario	Cummulative Emissions Savings (million tonnes CO2e)
IEA	Sustainable Development	4636.01
AIM/CGE 2.0	SSP4-26	2051.6
AIM/CGE 2.0	SSP2-19	4049.41
AIM/CGE 2.0	SSP1-19	4735.9
BP	Net zero	5629
